# Supplementary material for: Spatial Distribution, Antioxidant Capacity, and Spore Germination-Promoting Effect of Bibenzyls from Marchantia polymorpha
Source: Antioxidants (Basel). 2022 Oct 31;11(11):2157. doi: 10.3390/antiox11112157 (PMC9686712; doi:10.3390/antiox11112157)
Supplement: Supplementary file 1 [file antioxidants-11-02157-s001.zip]

Archive with 2 entries (2 files):
- Supporting Information.pdf
- Table S2 Identification results of archegoniophore from female M. polymorpha .xlsx
