# Supplementary material for: Spatial Distribution, Antioxidant Capacity, and Spore Germination-Promoting Effect of Bibenzyls from Marchantia polymorpha
Source: Antioxidants (Basel). 2022 Oct 31;11(11):2157. doi: 10.3390/antiox11112157 (PMC9686712; doi:10.3390/antiox11112157)
Supplement: Supplementary file 1 [file antioxidants-11-02157-s001.zip › Table S2 Identification results of archegoniophore from female M. polymorpha .xlsx]

## Sheet: Sheet1
Table S2	Identification results of archegoniophore from female M. polymorpha by Compound Discoverer software
Name	Formula	Annot. Source: Predicted Compositions	Annot. Source: mzCloud Search	Annot. Source: ChemSpider Search	Annot. Source: MassList Search	Annot. DeltaMass [ppm]	Calc. MW	m/z	RT [min]	Area (Max.)	# ChemSpider Results	# mzCloud Results	mzCloud Best Match	mzCloud Best Match Confidence	mzCloud Best Tree Match	Mass List Match: Arita Lab 6549 Flavonoid Structure Database	Mass List Match: Natural Products Atlas 2020_06	MS2	Reference Ion	Group Area: FM1	Peak Rating: FM1.raw (F1)	Peak Rating: MEOH-2.raw (F2)
2,6-Dichlorotoluene	C7 H6 Cl2	No results	No results	Full match	No results	-2.51	159.984	158.977	0.849	1.70064e+08	7	0				No matches found	No matches found	DDA for preferred ion	[M-H]-1	1.70064e+08	8.9	7.8
AMG 837	C26 H21 F3 O3	Full match	No results	Full match	No results	2.48	438.145	437.138	13.841	3.16841e+07	2	0				No matches found	No matches found	DDA for preferred ion	[M-H]-1	3.16841e+07	8.9
alpha-Neup5Ac-(2->3)-beta-D-Galp	C17 H29 N O14	Full match	No results	Full match	No results	-3.26	471.157	470.15	1.037	1.28527e+07	6	0				No matches found	No matches found	No MS2	[M-H]-1	1.28527e+07	10
1-Methoxy-4-[(E)-2-{3-methoxy-4-[(E)-2-(4-methoxyphenyl)vinyl]phenyl}vinyl]-2-(trifluoromethyl)benzene	C26 H23 F3 O3	Full match	No results	Full match	No results	2.48	440.161	439.154	10.719	2.97563e+07	2	0				No matches found	No matches found	DDA for preferred ion	[M-H]-1	2.97563e+07	8.4
Diselane	H2 Se2	No results	No results	Full match	No results	-4.73	161.848	160.841	26.807	2.61058e+07	1	0				No matches found	No matches found	DDA for preferred ion	[M-H]-1	2.61058e+07	9.5	6.2
3,5-Difluoro-2-hydroxybenzaldehyde	C7 H4 F2 O2	No results	No results	Full match	No results	-2.76	158.018	157.01	0.697	7.70663e+07	3	0				No matches found	No matches found	DDA for preferred ion	[M-H]-1	7.70663e+07	3.5
Oleic acid	C18 H34 O2	Full match	Full match	Full match	Partial match	-3.26	282.255	281.248	21.382	1.73096e+07	24	4	95.1	9.8	9.8	No matches found	Multiple matches found	DDA for preferred ion	[M-H]-1	1.73096e+07	8.4
Tin dioxide	O2 Sn	No results	No results	Full match	No results	1.71	151.892	150.885	1.14	1.33979e+07	1	0				No matches found	No matches found	No MS2	[M-H]-1	1.33979e+07	8.9
Hexafluorobenzene	C6 F6	No results	No results	Full match	No results	-2.73	185.99	184.983	18.476	2.13888e+07	1	0				No matches found	No matches found	DDA for preferred ion	[M-H]-1	2.13888e+07	8.4
3,5-Difluoro-2-hydroxybenzaldehyde	C7 H4 F2 O2	Full match	No results	Full match	No results	-2.85	158.017	157.01	27.927	8.82008e+07	1	0				No matches found	No matches found	DDA for preferred ion	[M-H]-1	8.82008e+07	4.6
4-{[({1-Methyl-5-[2-(3-methyl-1,2,4-oxadiazol-5-yl)-1H-indol-5-yl]-1H-pyrazol-3-yl}carbonyl)amino]methyl}benzoic acid	C24 H20 N6 O4	Full match	No results	Full match	No results	3.64	456.156	455.149	13.24	1.12315e+07	21	0				No matches found	No matches found	DDA for preferred ion	[M-H]-1	1.12315e+07	9.5
N-[1-(4-Isobutylbenzyl)-3-piperidinyl]-3-(1H-tetrazol-1-yl)propanamide	C20 H30 N6 O	Full match	No results	Full match	No match	3.33	370.249	369.242	18.916	7.13893e+06	16	0				No matches found	Multiple matches found	DDA for preferred ion	[M-H]-1	7.13893e+06	8.4
1-{[2-(Dimethylamino)ethyl]carbamoyl}-5,6-dimethyl-6H-pyrido[4,3-b]carbazol-9-yl dihydrogen phosphate	C22 H25 N4 O5 P	Full match	No results	Full match	No results	-0.12	456.156	455.149	12.623	9.70694e+06	3	0				No matches found	No matches found	DDA for preferred ion	[M-H]-1	9.70694e+06	7.8
Lignoceric acid	C24 H48 O2	Full match	Full match	Full match	No results	-3.73	368.364	367.357	24.869	7.63164e+06	4	2	65.5	8.3	8.3	No matches found	No matches found	DDA for preferred ion	[M-H]-1	7.63164e+06	10
5-(1-Butyl-1H-tetrazol-5-yl)-5-methyl-1-[3-(4-morpholinyl)propyl]-2-pyrrolidinone	C17 H30 N6 O2	Full match	No results	Full match	No results	-2.96	350.242	349.235	21.382	5.90363e+06	8	0				No matches found	No matches found	DDA for preferred ion	[M-H]-1	5.90363e+06	8.4
1,1,1-Trifluoro-3-(tetradecylsulfanyl)acetone	C17 H31 F3 O S	Full match	No results	Full match	No results	3.19	340.206	339.199	19.067	1.95695e+07	2	0				No matches found	No matches found	DDA for preferred ion	[M-H]-1	1.95695e+07	7.3
(2E)-2-(5-Phenoxy-2-{[4-(trifluoromethyl)benzyl]oxy}benzylidene)hexanoic acid	C27 H25 F3 O4	Full match	No results	Full match	No match	2.32	470.172	469.164	14.308	5.11806e+06	2	0				No matches found	Multiple matches found	No MS2	[M-H]-1	5.11806e+06	8.4
(1R,3R,4S,5R,8R)-3-(Hexylamino)-6-oxabicyclo[3.2.1]octane-4,8-diol	C13 H25 N O3	Full match	No results	Full match	No results	-4.79	243.182	242.175	12.542	8.41174e+06	9	0				No matches found	No matches found	DDA for preferred ion	[M-H]-1	8.41174e+06	8.4
9,10-Dihydroxystearic acid	C18 H36 O4	Full match	No results	Full match	No results	-3.55	316.26	315.253	17.542	8.2522e+06	20	0				No matches found	No matches found	No MS2	[M-H]-1	8.2522e+06	8.4
cetyl ?-D-glucopyranoside	C22 H44 O6	Full match	No results	Full match	No results	-3	404.313	403.305	21.5	4.38556e+06	5	0				No matches found	No matches found	DDA for preferred ion	[M-H]-1	4.38556e+06	8.4
Palmitic Acid	C16 H32 O2	Full match	Full match	Full match	Partial match	-3.56	256.239	255.232	21.134	4.05796e+06	15	3	50.5	7.5	53.5	No matches found	Multiple matches found	DDA for preferred ion	[M-H]-1	4.05796e+06	8.4
5-{[(4-{[3-(4-Morpholinyl)propyl]amino}-3-nitrophenyl)sulfonyl]amino}isophthalic acid	C21 H24 N4 O9 S	Full match	No results	Full match	No results	0.94	508.127	507.12	14.174	4.68405e+06	3	0				No matches found	No matches found	DDA for preferred ion	[M-H]-1	4.68405e+06	9.5
9,10-Dihydroxystearic acid	C18 H36 O4	Full match	No results	Full match	No results	-3.94	316.26	315.253	17.053	4.70882e+06	20	0				No matches found	No matches found	DDA for preferred ion	[M-H]-1	4.70882e+06	8.4
(3E)-3-[(2,4-Dinitrophenyl)hydrazono]-N-(4-nitrophenyl)butanamide	C16 H14 N6 O7	Full match	No results	Full match	No match	3.63	402.094	401.087	11.897	7.41388e+06	3	0				Multiple matches found	Multiple matches found	DDA for preferred ion	[M-H]-1	7.41388e+06	8.4
Glycyl-L-lysyl-L-phenylalanyl-L-valinamide	C22 H36 N6 O4	Full match	No results	Full match	No match	3.73	448.281	447.274	20.016	3.34201e+06	7	0				No matches found	Multiple matches found	DDA for preferred ion	[M-H]-1	3.34201e+06	8.9
(2R,3R)-cis-delta-viniferin	C28 H22 O5	Full match	No results	Full match	No results	-2.19	438.146	437.138	14.597	5.94315e+06	10	0				No matches found	No matches found	No MS2	[M-H]-1	5.94315e+06	9.5
3-{2-[(2S,3S)-3-Benzyl-2-{[(4-carboxybenzyl)oxy]carbonyl}-4-oxo-1-azetidinyl]-2-oxoethyl}benzoic acid	C28 H23 N O8	Full match	No results	Full match	No results	-2.29	501.141	500.134	13.841	3.44218e+06	6	0				No matches found	No matches found	DDA for preferred ion	[M-H]-1	3.44218e+06	9.5
4-Amino-N'-{(E)-[5-(2,4-dimethyl-5-nitrophenyl)-2-furyl]methylene}-1,2,5-oxadiazole-3-carbohydrazide	C16 H14 N6 O5	Full match	No results	Full match	No results	-2.35	370.102	369.094	11.421	3.72752e+06	7	0				No matches found	No matches found	DDA for preferred ion	[M-H]-1	3.72752e+06	8.9
Cadmium sulfide	Cd S	No results	No results	Full match	No results	-0.96	145.875	144.868	1.133	2.54248e+06	1	0				No matches found	No matches found	No MS2	[M-H]-1	2.54248e+06	8.9
(3R,4R,6E)-2-Amino-2-(hydroxymethyl)-6-icosene-1,3,4-triol	C21 H43 N O4	Full match	No results	Full match	No results	-3.55	373.318	372.311	19.392	3.25169e+06	3	0				No matches found	No matches found	DDA for preferred ion	[M-H]-1	3.25169e+06	8.4
(2,4-Diamino-5-hydroxycyclohexyl)[4-(1,4,5,6-tetrahydro-2-pyrimidinyl)-1-piperazinyl]methanone	C15 H28 N6 O2	Full match	No results	Full match	No results	-2.65	324.227	323.219	21.134	1.94379e+06	4	0				No matches found	No matches found	DDA for preferred ion	[M-H]-1	1.94379e+06	8
Stearic Acid	C18 H36 O2	Full match	Full match	Full match	Partial match	-3.3	284.271	283.263	21.984	2.70377e+06	11	2	51.1	7.6	53.5	No matches found	Single match found	DDA for preferred ion	[M-H]-1	2.70377e+06	8.4
10,16-Dihydroxyhexadecanoic acid	C16 H32 O4	Full match	No results	Full match	No results	-3.09	288.229	287.222	16.181	3.86842e+06	13	0				No matches found	No matches found	DDA for preferred ion	[M-H]-1	3.86842e+06	7.3
(2-Methyl-4-{[4-methyl-4''-(trifluoromethyl)-1,1':3',1''-terphenyl-5'-yl]methoxy}phenoxy)acetic acid	C30 H25 F3 O4	Full match	No results	Full match	No results	-1.98	506.169	505.162	15.228	2.22411e+06	1	0				No matches found	No matches found	DDA for preferred ion	[M-H]-1	2.22411e+06	10
Nalpha-[(4-Benzyl-1-piperidinyl)carbonyl]-N-[3-(4-morpholinyl)propyl]-L-phenylalaninamide	C29 H40 N4 O3	Full match	No results	Full match	No match	-4.65	492.308	491.3	20.5	2.28824e+06	25	0				No matches found	Multiple matches found	DDA for preferred ion	[M-H]-1	2.28824e+06	8.4
N-{[2-(4-Fluorophenyl)-1,3-thiazol-4-yl]methyl}-1-(1H-pyrazol-1-yl)-2-propanamine	C16 H17 F N4 S	Full match	No results	Full match	No match	-2.69	316.115	315.108	1.303	2.39718e+06	32	0				No matches found	Multiple matches found	DDA for other ion	[M-H]-1	2.39718e+06	9.5
N-Methyl-1-(2-pyridinyl)-N-[4-(1,4,8,11-tetraazacyclotetradecan-1-ylmethyl)benzyl]methanamine	C25 H40 N6	Full match	No results	Full match	No match	3.57	424.333	423.326	21.625	2.5404e+06	4	0				No matches found	Single match found	DDA for preferred ion	[M-H]-1	2.5404e+06	8.4
4-{[(2S)-4-{2-[{2-[{(2S)-1-[(2S)-2-Isobutyl-1-piperazinyl]-3-phenyl-2-propanyl}(methyl)amino]ethyl}(methyl)amino]ethyl}-1-methyl-2-piperazinyl]methyl}phenol	C35 H58 N6 O	Full match	No results	Full match	No results	-4.07	578.465	577.458	20.52	1.70135e+06	2	0				No matches found	No matches found	No MS2	[M-H]-1	1.70135e+06	8
16-Hydroxyhexadecanoic acid	C16 H32 O3	Full match	Full match	Full match	No results	-2.89	272.234	271.227	20.258	4.74086e+06	15	1	36.8	53.3	58.3	No matches found	No matches found	DDA for preferred ion	[M-H]-1	4.74086e+06	8.4
(5R,5aR,8aS)-5-(3,4-Dihydroxy-5-methoxyphenyl)-9-[(4-nitrophenyl)amino]-5,8,8a,9-tetrahydrofuro[3',4':6,7]naphtho[2,3-d][1,3]dioxol-6(5aH)-one	C26 H22 N2 O9	Full match	No results	Full match	No results	0.83	506.133	505.126	13.834	1.92331e+06	5	0				No matches found	No matches found	No MS2	[M-H]-1	1.92331e+06	7.5
N-lauroylglycine	C14 H27 N O3	Full match	No results	Full match	No results	-3.61	257.198	256.191	16.952	2.04087e+06	11	0				No matches found	No matches found	No MS2	[M-H]-1	2.04087e+06	8
(2R)-2-Methyl-2-octyl-5-oxo-2,5-dihydro-3-thiophenyl propionate	C16 H26 O3 S	Full match	No results	Full match	No results	-3.19	298.159	297.152	21.315	6.05469e+06	5	0				No matches found	No matches found	No MS2	[M-H]-1	6.05469e+06	8.4
2-Deoxy-2-({N-[2-(5,5-dimethyl-1,3-dioxan-2-yl)ethyl]-L-alanyl}amino)-D-glucopyranose	C17 H32 N2 O8	Full match	No results	Full match	No results	-4.59	392.214	391.207	21.135	1.47643e+06	1	0				No matches found	No matches found	No MS2	[M-H]-1	1.47643e+06	8
(3aS,4S,9R,9aR)-9-(4-Hydroxy-3,5-dimethoxyphenyl)-6,7-dimethoxy-4-[(4-nitrophenyl)amino]-3a,4,9,9a-tetrahydronaphtho[2,3-c]furan-1(3H)-one	C28 H28 N2 O9	Full match	No results	Full match	No results	-0.61	536.179	535.172	14.175	1.92681e+06	9	0				No matches found	No matches found	No MS2	[M-H]-1	1.92681e+06	7.5
1-[2-(4-Ethyl-1-piperazinyl)propyl]-3-(5-isopropyl-1,3,4-thiadiazol-2-yl)urea	C15 H28 N6 O S	Full match	No results	Full match	No results	4.16	340.206	339.199	19.888	7.74097e+06	1	0				No matches found	No matches found	DDA for preferred ion	[M-H]-1	7.74097e+06	6.7
Antimony trichloride	Cl3 Sb	No results	No results	Full match	No results	-3.17	225.81	224.802	26.719	3.14777e+06	1	0				No matches found	No matches found	DDA for preferred ion	[M-H]-1	3.14777e+06	8.9	7.2
Juniperic acid	C16 H32 O3	Full match	No results	Full match	No results	-3.11	272.234	271.227	19.707	1.53592e+06	15	0				No matches found	No matches found	No MS2	[M-H]-1	1.53592e+06	7.5
Juniperic acid	C16 H32 O3	Full match	No results	Full match	No results	-3.23	272.234	271.227	17.929	1.39407e+06	15	0				No matches found	No matches found	No MS2	[M-H]-1	1.39407e+06	8.6
2-Hydroxy-N-[(5S,5aS,8aR,9R)-9-(4-hydroxy-3,5-dimethoxyphenyl)-8-oxo-5,5a,6,8,8a,9-hexahydrofuro[3',4':6,7]naphtho[2,3-d][1,3]dioxol-5-yl]benzamide	C28 H25 N O9	Full match	No results	Full match	No results	-2.16	519.152	518.145	13.24	1.23481e+06	20	0				No matches found	No matches found	No MS2	[M-H]-1	1.23481e+06	7.5
Pentifylline	C13 H20 N4 O2	Full match	No results	Full match	No results	-3.74	264.158	263.15	0.867	1.03901e+06	68	0				No matches found	No matches found	No MS2	[M-H]-1	1.03901e+06	8.6
tetrachlorocuprate	Cl4 Cu	No results	No results	Full match	No results	3.81	202.806	201.799	26.813	1.19126e+06	1	0				No matches found	No matches found	DDA for preferred ion	[M-H]-1	1.19126e+06	8
1-Hydroxy-3-oxo-1-decanesulfonic acid	C10 H20 O5 S	Full match	No results	Full match	No match	-4.22	252.102	251.095	13.091	1.10854e+06	1	0				No matches found	Single match found	No MS2	[M-H]-1	1.10854e+06	8.6
behenic acid	C22 H44 O2	Full match	No results	Full match	No results	-3.65	340.333	339.326	23.68	834706	8	0				No matches found	No matches found	DDA for other ion	[M-H]-1	834706	9.1
(3beta,6beta,9xi,14R)-3,5,6,10,16-Pentahydroxygrayanotoxan-14-yl beta-L-glucopyranoside	C26 H44 O11	Full match	No results	Full match	No match	-2.33	532.287	531.28	17.149	961017	2	0				No matches found	Single match found	No MS2	[M-H]-1	961017	8.6
acetate2?,3?-(difluoromethylene)-5?-androstan-17?-ol	C22 H32 F2 O2	Full match	No results	Full match	No results	-0.06	366.237	365.23	18.604	2.20723e+06	2	0				No matches found	No matches found	No MS2	[M-H]-1	2.20723e+06	6.2
N-[4-(Cyclohexylamino)-1-(3,4-difluorophenyl)-3-hydroxy-2-butanyl]-3-(1,1-dioxido-1,2-thiazinan-2-yl)-5-(ethylamino)benzamide	C29 H40 F2 N4 O4 S	Full match	No results	Full match	No match	1.66	578.275	577.268	23.845	2.41229e+06	1	0				No matches found	Multiple matches found	No MS2	[M-H]-1	2.41229e+06	8.9
2-{[2-(2,3-Dihydro-1H-indol-1-yl)-2-oxoethyl]sulfanyl}-3-[3-(trifluoromethyl)phenyl]-3,5-dihydro-4H-pyrimido[5,4-b]indol-4-one	C27 H19 F3 N4 O2 S	Full match	No results	Full match	No results	-0.05	520.118	519.111	13.418	956881	2	0				No matches found	No matches found	No MS2	[M-H]-1	956881	8
(2S,4S)-4-Fluoro-1-{N-[2-methyl-4-oxo-4-(1-piperidinyl)-2-butanyl]glycyl}-2-pyrrolidinecarbonitrile	C17 H27 F N4 O2	Full match	No results	Full match	No results	-0.27	338.212	337.204	18.465	2.86179e+06	3	0				No matches found	No matches found	No MS2	[M-H]-1	2.86179e+06	8.4
2-[(2S,3R,6R,7R,9S,10S,11S,12R,13R,14S)-6,9,11,12,14-Pentahydroxy-3,7,10-trimethyl-15-oxapentacyclo[7.5.1.0~2,6~.0~7,13~.0~10,14~]pentadec-11-yl]propyl beta-D-glucopyranoside	C26 H42 O12	Full match	No results	Full match	No results	-1.63	546.267	545.259	12.137	1.00976e+06	1	0				No matches found	No matches found	No MS2	[M-H]-1	1.00976e+06	8.6
N-[7-(4-Methoxyphenyl)-5-phenyl-1,7-dihydro[1,2,4]triazolo[1,5-a]pyrimidin-2-yl]-3-nitrobenzamide	C25 H20 N6 O4	Full match	No results	Full match	No match	2.95	468.156	467.149	13.547	1.18069e+06	24	0				Single match found	No matches found	No MS2	[M-H]-1	1.18069e+06	8.6
Marchantin A	C28 H24 O5	Full match	No results	Full match	No results	-2.79	440.161	439.154	9.421	995487	21	0				No matches found	No matches found	No MS2	[M-H]-1	995487	8
N-[2-(3,4-Diethoxyphenyl)ethyl]-1-[2-(3,4-dimethoxyphenyl)ethyl]-5-oxo-3-pyrrolidinecarboxamide	C27 H36 N2 O6	Full match	No results	Full match	No results	0.63	484.258	483.25	26.451	1.23571e+06	20	0				No matches found	No matches found	No MS2	[M-H]-1	1.23571e+06	8.6
5-(4-Bromophenyl)-3'-methyl-1',2,5'-triphenyl-3,4-dihydro-1'H,2H-3,4'-bipyrazole	C31 H25 Br N4	Full match	No results	Full match	No results	0.17	532.126	531.119	1.055	513174	2	0				No matches found	No matches found	No MS2	[M-H]-1	513174	8.6
3,3'-Methylenebis(5-chloro-2-hydroxybenzoic acid)	C15 H10 Cl2 O6	Full match	No results	Full match	No results	3.21	355.987	354.979	11.415	586434	2	0				No matches found	No matches found	No MS2	[M-H]-1	586434	9.1
Erucic acid	C22 H42 O2	Full match	No results	Full match	No results	-2.66	338.318	337.31	22.933	543944	15	0				No matches found	No matches found	No MS2	[M-H]-1	543944	8.6
(2Z)-3-[5-(4-Fluorophenyl)-2-furyl]-2-phenylacrylic acid	C19 H13 F O3	Full match	No results	Full match	No match	-3.04	308.084	307.077	14.819	1.18677e+06	7	0				No matches found	Single match found	No MS2	[M-H]-1	1.18677e+06	7
Ethyl 5-[3-(trifluoromethyl)phenyl]-1H-pyrazole-3-carboxylate	C13 H11 F3 N2 O2	Full match	No results	Full match	No match	-3.25	284.076	283.069	2.333	1.22022e+06	24	0				No matches found	Single match found	No MS2	[M-H]-1	1.22022e+06	7
N-(6-Aminohexanoyl)-L-gamma-glutamyl-(4R)-4-{[{[(1S)-1,3-dicarboxypropyl]amino}(hydroxy)phosphoryl]oxy}-L-proline	C21 H35 N4 O13 P	Full match	No results	Full match	No match	-0.04	582.194	581.187	8.942	770099	2	0				No matches found	Single match found	No MS2	[M-H]-1	770099	8.6
4-{[4-(Ethylamino)-5-(trifluoromethyl)-2-pyrimidinyl]amino}-2-fluoro-N-(2-hydroxy-2-methylpropyl)-5-methoxybenzamide	C19 H23 F4 N5 O3	Full match	No results	Full match	No match	3.26	445.175	444.168	21.378	746660	4	0				No matches found	Multiple matches found	No MS2	[M-H]-1	746660	8
2-Methyl-8-(3-{[4-methyl-5-(2-methyl-5-quinolinyl)-4H-1,2,4-triazol-3-yl]sulfanyl}propyl)-7,8,9,10-tetrahydro-6H-[1,3]thiazolo[5,4-g][3]benzazepine	C28 H30 N6 S2	Full match	No results	Full match	No match	1.19	514.198	513.191	14.884	496929	4	0				No matches found	Single match found	No MS2	[M-H]-1	496929	8.6
2,3-Dideoxy-1-C-[{(2S)-2-[({(2E)-3-[(1R,3R,4R)-4-hydroxy-3-methoxycyclohexyl]-2-methyl-2-propen-1-yl}oxy)carbonyl]-1-piperidinyl}(oxo)acetyl]-2-methyl-4,6-di-O-methyl-alpha-D-ribo-hexopyranose	C28 H45 N O10	Full match	No results	Full match	No results	-2.22	555.303	554.296	19.512	409504	1	0				No matches found	No matches found	No MS2	[M-H]-1	409504	8.3
1-[1-(1-Cyclopentyl-1H-tetrazol-5-yl)-2-methylpropyl]-4-piperidinecarboxamide	C16 H28 N6 O	Full match	No results	Full match	No match	4.78	320.234	319.227	18.692	462145	7	0				No matches found	Multiple matches found	No MS2	[M-H]-1	462145	8.6
cryptocaryol E	C28 H52 O7	Full match	No results	Full match	No results	-2.04	500.37	499.363	21.258	583601	1	0				No matches found	No matches found	No MS2	[M-H]-1	583601	7.5
Methyl 2-(4-bromophenyl)-1-(2,4-dichlorophenyl)-1H-imidazole-4-carboxylate	C17 H11 Br Cl2 N2 O2	No results	No results	Full match	No results	1.85	423.939	422.932	14.175	336785	10	0				No matches found	No matches found	DDA for preferred ion	[M-H]-1	336785	3.4
2-Ethyl-21,21-difluoro-19-norpregna-1(10),2,4-trien-3-ol	C22 H30 F2 O	Full match	No results	Full match	No results	0.21	348.227	347.219	20.761	581024	1	0				No matches found	No matches found	No MS2	[M-H]-1	581024	6.4
Glycol stearate	C20 H40 O3	Full match	No results	Full match	No results	-3.3	328.297	327.289	22.169	509202	13	0				No matches found	No matches found	DDA for preferred ion	[M-H]-1	509202	4.8
Nervonic acid	C24 H46 O2	Full match	No results	Full match	No results	-3.35	366.349	365.341	23.86	441112	6	0				No matches found	No matches found	No MS2	[M-H]-1	441112	8
MFCD00059633	C14 H28 O3	Full match	No results	Full match	No results	-4.64	244.203	243.195	18.891	1.24806e+06	12	0				No matches found	No matches found	No MS2	[M-H]-1	1.24806e+06	7.5
MFCD00059633	C14 H28 O3	Full match	No results	Full match	No results	-4.45	244.203	243.195	18.232	598877	12	0				No matches found	No matches found	No MS2	[M-H]-1	598877	6.4
Methyl 12-hydroxystearate	C19 H38 O3	Full match	No results	Full match	No results	-3.23	314.281	313.274	20.681	340125	8	0				No matches found	No matches found	No MS2	[M-H]-1	340125	8.3
N-[3-(Dimethylamino)propyl]-4-{[2-(2-fluoropropoxy)-3-pyridinyl]amino}-5-methylthieno[2,3-d]pyrimidine-6-carboxamide	C21 H27 F N6 O2 S	Full match	No results	Full match	No match	-4.53	446.188	445.181	17.248	836476	1	0				No matches found	Multiple matches found	No MS2	[M-H]-1	836476	5.9
N-[2-(3,4-Diethoxyphenyl)ethyl]-4-[(5,5-dioxido-3a,4,6,6a-tetrahydrothieno[3,4-d][1,3]thiazol-2-yl)amino]benzamide	C24 H29 N3 O5 S2	Full match	No results	Full match	No results	3.88	503.157	502.15	12.74	641655	11	0				No matches found	No matches found	No MS2	[M-H]-1	641655	5.9
2-(Nonylsulfanyl)phenyl acetate	C17 H26 O2 S	Full match	No results	Full match	No results	-3.09	294.164	293.157	18.39	590695	3	0				No matches found	No matches found	No MS2	[M-H]-1	590695	7
2-[(2E,6E,10E,14E,18E)-3,7,11,15,19,23-Hexamethyl-2,6,10,14,18,22-tetracosahexaen-1-yl]-3,5-dimethyl-1,4-naphthoquinone	C42 H58 O2	Full match	No results	Full match	No results	3.8	594.446	593.439	22.649	330838	1	0				No matches found	No matches found	No MS2	[M-H]-1	330838	8.3
5-{(2E)-3-[3-({5-Methyl-2-[4-(2,2,2-trifluoroethoxy)phenyl]-1,3-oxazol-4-yl}methoxy)phenyl]-2-buten-1-yl}-1,3-oxazolidine-2,4-dione	C26 H23 F3 N2 O6	Full match	No results	Full match	No results	0.76	516.151	515.144	15.926	353351	1	0				No matches found	No matches found	No MS2	[M-H]-1	353351	8.3
Arachidic acid	C20 H40 O2	Full match	No results	Full match	No results	-3.59	312.302	311.294	22.759	278169	16	0				No matches found	No matches found	No MS2	[M-H]-1	278169	7.7
dilauroyl peroxide	C24 H46 O4	Full match	No results	Full match	No results	-3.13	398.338	397.331	22.624	437299	6	0				No matches found	No matches found	No MS2	[M-H]-1	437299	9.1
1-Tetradecanesulfonic acid	C14 H30 O3 S	Full match	No results	Full match	No results	-3.49	278.191	277.183	22.705	1.08979e+06	2	0				No matches found	No matches found	No MS2	[M-H]-1	1.08979e+06	4.2
Curtisian S	C31 H28 O8	Full match	No results	Full match	Full match	-2.19	528.177	527.17	13.846	329786	4	0				No matches found	Multiple matches found	No MS2	[M-H]-1	329786	7.7
N'-[(E)-(2,4-Difluorophenyl)methylene]-2-(4-ethyl-1-piperazinyl)acetohydrazide	C15 H20 F2 N4 O	Full match	No results	Full match	No results	-4.37	310.159	309.152	15.248	691861	4	0				No matches found	No matches found	No MS2	[M-H]-1	691861	5.9
2,2-Dimethyl-3-{(3E,7E,11E)-3,7,12-trimethyl-15-[(4-methyl-3-penten-1-yl)sulfanyl]-3,7,11-pentadecatrien-1-yl}oxirane	C28 H48 O S	Full match	No results	Full match	No results	2.65	432.344	431.336	22.256	307976	3	0				No matches found	No matches found	No MS2	[M-H]-1	307976	6.1
(3aS,4S,9R,9aR)-6,7-Dihydroxy-9-(4-hydroxy-3,5-dimethoxyphenyl)-4-[(4-nitrophenyl)amino]-3a,4,9,9a-tetrahydronaphtho[2,3-c]furan-1(3H)-one	C26 H24 N2 O9	Full match	No results	Full match	No match	1.07	508.149	507.141	15.322	426433	1	0				No matches found	Single match found	No MS2	[M-H]-1	426433	6.4
1794967	C16 H31 N O3	Full match	No results	Full match	No results	-3.43	285.229	284.222	18.775	338986	6	0				No matches found	No matches found	No MS2	[M-H]-1	338986	6.6
fluoresone	C8 H9 F O2 S	Full match	No results	Full match	No results	0	188.031	187.023	1.402	725918	2	0				No matches found	No matches found	No MS2	[M-H]-1	725918	5.3
N,N-Bis(2-hydroxyethyl)dodecanamide	C16 H33 N O3	Full match	No results	Full match	No results	-2.44	287.245	286.238	15.817	313168	8	0				No matches found	No matches found	DDA for preferred ion	[M-H]-1	313168	5.5
(1-Octadecen-2-ylsulfonyl)benzene	C24 H40 O2 S	Full match	No results	Full match	No results	4.08	392.276	391.269	19.554	239684	1	0				No matches found	No matches found	No MS2	[M-H]-1	239684	8.8
Tin dioxide	O2 Sn	No results	No results	Full match	No results	2.63	151.892	150.885	26.812	296956	1	0				No matches found	No matches found	No MS2	[M-H]-1	296956	8.3	3.9
Dipentamethylenethiuram monosulfide	C12 H20 N2 S3	Full match	No results	Full match	No results	-3.88	288.078	287.07	15.517	321691	3	0				No matches found	No matches found	No MS2	[M-H]-1	321691	5.5
[(3R,5R)-5-Hexadecyl-3,5-dimethyl-1,2-dioxolan-3-yl]acetic acid	C23 H44 O4	Full match	No results	Full match	No results	-2.57	384.323	383.316	22.145	368406	7	0				No matches found	No matches found	No MS2	[M-H]-1	368406	7.7
N-tert-butyl-2-{4-[2-(tert-butylcarbamoyl)phenyl]-2-hydroxybutyl}naphthalene-1-carboxamide	C30 H38 N2 O3	Full match	No results	Full match	No results	0.73	474.289	473.281	23.798	797107	23	0				No matches found	No matches found	No MS2	[M-H]-1	797107	5.9
4-[(5alpha)-Cholestan-3-ylamino]butanoic acid	C31 H55 N O2	Full match	No results	Full match	No results	-2.24	473.422	472.415	19.783	214051	2	0				No matches found	No matches found	No MS2	[M-H]-1	214051	8.3
cetyl sulfate	C16 H34 O4 S	Full match	No results	Full match	No results	-3.77	322.217	321.209	22.298	683240	2	0				No matches found	No matches found	No MS2	[M-H]-1	683240	4.2
2-[(2E)-2-{[3-(4-Biphenylyl)-1H-pyrazol-4-yl]methylene}hydrazino]-4-(2,4-dichlorophenyl)-1,3-thiazole	C25 H17 Cl2 N5 S	Full match	No results	Full match	No results	0.27	489.058	488.051	14.71	234552	1	0				No matches found	No matches found	No MS2	[M-H]-1	234552	8.3
Pentacosylic acid	C25 H50 O2	Full match	No results	Full match	No results	-3.18	382.38	381.373	25.38	194510	4	0				No matches found	No matches found	No MS2	[M-H]-1	194510	7.7
Dihexyl N-(3-formamido-2-hydroxybenzoyl)-L-glutamate	C25 H38 N2 O7	Full match	No results	Full match	No results	0.95	478.268	477.261	19.611	352118	3	0				No matches found	No matches found	No MS2	[M-H]-1	352118	5.5
3-Amino-N-[2-(dimethylamino)ethyl]-2,2-bis[4-(2-methyl-2-propanyl)benzyl]propanamide	C29 H45 N3 O	Full match	No results	Full match	No results	0.3	451.356	450.349	25.92	174372	2	0				No matches found	No matches found	No MS2	[M-H]-1	174372	8.3
methyl 3-hydroxypalmitate	C17 H34 O3	Full match	No results	Full match	No results	-3.16	286.25	285.243	20.818	764183	12	0				No matches found	No matches found	No MS2	[M-H]-1	764183	4.8
Ximenic acid	C26 H50 O2	Full match	No results	Full match	No results	-2.38	394.38	393.373	25.056	249722	7	0				No matches found	No matches found	No MS2	[M-H]-1	249722	5
2,2-Dimethyl-7-[5-phenyl-2-(3-phenylpropyl)-3-thienyl]heptanoic acid	C28 H34 O2 S	Full match	No results	Full match	No match	2.81	434.229	433.222	15.418	159505	2	0				No matches found	Multiple matches found	No MS2	[M-H]-1	159505	8.3
N-[2-(2,2-Dimethyl-4-phenyltetrahydro-2H-pyran-4-yl)ethyl]benzenesulfonamide	C21 H27 N O3 S	Full match	No results	Full match	No results	4.07	373.173	372.165	14.61	193578	30	0				No matches found	No matches found	No MS2	[M-H]-1	193578	8.3
(3S,4S)-3-Hexyl-4-((S)-2-hydroxytridecyl)oxetan-2-one	C22 H42 O3	Full match	No results	Full match	No results	-3.35	354.312	353.305	20.888	565044	9	0				No matches found	No matches found	No MS2	[M-H]-1	565044	3.2
N~3~-Acetyl-N-(18-amino-5-oxo-3-thia-6,10,15-triazaoctadec-1-yl)-beta-alaninamide	C19 H40 N6 O3 S	Full match	No results	Full match	No match	-4.32	432.286	431.279	20.646	135536	1	0				No matches found	Multiple matches found	No MS2	[M-H]-1	135536	6.6
N-[4-(Benzyloxy)-1-(2-chloroethyl)-2-naphthyl]-5,6,7-trimethoxy-1H-indole-2-carboxamide	C31 H29 Cl N2 O5	Full match	No results	Full match	No match	-1.97	544.175	543.168	21.399	153113	3	0				No matches found	Multiple matches found	No MS2	[M-H]-1	153113	7.7
5-{2-[1-(6-Amino-5-ethyl-4-pyrimidinyl)-4-piperidinyl]-1-[2-(1-azetidinyl)ethyl]-1H-imidazol-4-yl}-N,N-dimethyl-2-pyrimidinamine	C25 H36 N10	Full match	No results	Full match	No match	-0.23	476.312	475.305	20.938	223104	1	0				No matches found	Multiple matches found	No MS2	[M-H]-1	223104	5
3-hydroxypalmitoleoylcarnitine	C23 H43 N O5	Full match	No results	Full match	No results	-3.01	413.313	412.306	19.286	195137	3	0				No matches found	No matches found	DDA for preferred ion	[M-H]-1	195137	7.7
NIDA 41020	C23 H24 Cl2 N4 O2	Full match	No results	Full match	No results	-1.78	458.127	457.12	15.479	276559	18	0				No matches found	No matches found	No MS2	[M-H]-1	276559	2.8
S-[3-(2-Naphthyl)propyl] (2S)-1-(3,3-dimethyl-2-oxopentanoyl)-2-pyrrolidinecarbothioate	C25 H31 N O3 S	Full match	No results	Full match	No match	4.17	425.204	424.197	4.585	453334	15	0				No matches found	Single match found	No MS2	[M-H]-1	453334	3.2
.	C26 H52 O2	Full match	No results	Full match	No results	0.72	396.397	395.39	26.399	695986	4	0				No matches found	No matches found	No MS2	[M-H]-1	695986	1	2.3
2,6-Difluorobenzonitrile	C7 H3 F2 N	Full match	No results	Full match	No results	-0.92	139.023	138.016	5.069	235189	1	0				No matches found	No matches found	DDA for preferred ion	[M-H]-1	235189	5
[(3R,5R)-5-Hexadecyl-3,5-dimethyl-1,2-dioxolan-3-yl]acetic acid	C23 H44 O4	No results	No results	Full match	No results	-2.95	384.323	383.316	21.778	223119	12	0				No matches found	No matches found	No MS2	[M-H]-1	223119	6.1
9,10-Dihydroxystearic acid	C18 H36 O4	Full match	No results	Full match	No results	-0.46	316.261	315.254	23.174	622206	23	0				No matches found	No matches found	No MS2	[M-H]-1	622206	1	2.5
Methyl 12-hydroxystearate	C19 H38 O3	Full match	No results	Full match	No results	-3.42	314.281	313.274	20.992	193197	8	0				No matches found	No matches found	No MS2	[M-H]-1	193197	4.5
N-({(1S)-5-[Acetyl(benzyl)amino]-1-carboxypentyl}carbamoyl)-L-glutamic acid	C21 H29 N3 O8	Full match	No results	Full match	No results	-4.37	451.193	450.186	21.387	82456.1	6	0				No matches found	No matches found	No MS2	[M-H]-1	82456.1	8.8
Methyl 9-({(2E)-4-[(2S,3R,4R)-3,4-dihydroxy-5-({(2S,3S)-3-[(2S,3S)-3-hydroxy-2-butanyl]-2-oxiranyl}methyl)tetrahydro-2H-pyran-2-yl]-3-methyl-2-butenoyl}oxy)nonanoate	C27 H46 O9	Full match	No results	Full match	No match	4.23	514.316	513.309	20.914	220583	2	0				No matches found	Single match found	No MS2	[M-H]-1	220583	5.5
L-Valyl-L-isoleucyl-L-leucyl-L-prolyl-L-alanylglycine	C27 H48 N6 O7	No results	No results	Full match	No results	-1.03	568.358	567.351	21.257	137086	7	0				No matches found	No matches found	No MS2	[M-H]-1	137086	3.9
3-(Benzyloxy)-2-bromo-4-methoxybenzoic acid	C15 H13 Br O4	Full match	No results	Full match	No results	-3.04	335.999	334.991	13.719	146483	12	0				No matches found	No matches found	No MS2	[M-H]-1	146483	2.3
2-Hydroxy-N-[(5S,5aS,8aR,9R)-9-(4-hydroxy-3,5-dimethoxyphenyl)-8-oxo-5,5a,6,8,8a,9-hexahydrofuro[3',4':6,7]naphtho[2,3-d][1,3]dioxol-5-yl]benzamide	C28 H25 N O9	Full match	No results	Full match	No results	-2.21	519.152	500.134	13.542	1.06037e+06	20	0				No matches found	No matches found	No MS2	[M-H-H2O]-1	1.06037e+06	8.6
8-Methoxy-2,15-dioxapentacyclo[22.2.2.1~3,7~.1~10,14~.0~16,21~]triaconta-1(26),3(30),4,6,10(29),11,13,16,18,20,24,27-dodecaene-4,5,17-triol	C29 H26 O6	Full match	No results	Full match	No match	-3.63	470.171	529.185	14.575	3.22387e+06	13	0				No matches found	Multiple matches found	No MS2	[M-H+HAc]-1	3.22387e+06	9.5
4-Chlorophenyl 2-phenylethanesulfonate	C14 H13 Cl O3 S	Full match	No results	Full match	No results	-3.94	296.026	355.04	1.107	672692	2	0				No matches found	No matches found	No MS2	[M-H+HAc]-1	672692	9.1
(2R)-2,3-Bis[(9Z)-9-octadecenoyloxy]propyl 2-(stearoylamino)ethyl phosphate	C59 H111 N O9 P	No results	No results	Full match	No results	3.21	1008.8	503.394	23.04	1.25989e+06	1	0				No matches found	No matches found	No MS2	[M-2H]-2	1.25989e+06	9.1
(2S,3R,4S,5R,6S)-6-{[(2S,3S,4R)-2-(Hexacosanoylamino)-3,4-dihydroxyoctadecyl]oxy}-3,4,5-trihydroxy-N-(1-naphthylmethyl)tetrahydro-2H-pyran-2-carboxamide (non-preferred name)	C61 H106 N2 O9	No results	No results	Full match	No results	3.61	1010.79	504.389	23.986	793966	1	0				No matches found	No matches found	No MS2	[M-2H]-2	793966	8.6
(2R)-2,3-Bis[(9Z)-9-octadecenoyloxy]propyl 2-(tetradecanoylamino)ethyl phosphate	C55 H103 N O9 P	No results	No results	Full match	No results	3.12	952.74	475.363	22.285	403598	2	0				No matches found	No matches found	No MS2	[M-2H]-2	403598	8.8
(8alpha,9beta,11beta,14beta,23S,24R)-3-Oxodammar-13(17)-ene-11,23,24,25-tetrayl tetrakis(3-cyclohexylpropanoate)	C66 H106 O9	No results	No results	Full match	No results	-0.79	1042.78	520.384	23.044	318730	1	0				No matches found	No matches found	DDA for other ion	[M-2H]-2	318730	8.8
(2-{3,5-Dibromo-4-[3-({[(5S,10R)-7,9-dibromo-10-hydroxy-8-methoxy-1-oxa-2-azaspiro[4.5]deca-2,6,8-trien-3-yl]carbonyl}amino)propoxy]phenyl}ethyl)sulfamic acid	C21 H23 Br4 N3 O8 S	No results	No results	Full match	No results	-3.96	792.791	395.388	26.395	710665	1	0				No matches found	No matches found	DDA for other ion	[M-2H]-2	710665	8.6	0.7
clethroidoside B	C49 H80 O20	No results	No results	Full match	No results	2.68	988.527	493.256	19.653	635311	5	0				No matches found	No matches found	No MS2	[M-2H]-2	635311	7.5
(2S,3R,4R,5S,6S)-5-{[(2S,3R,4S,5R,6S)-3,4-Dihydroxy-6-methyl-5-{[(2S)-2-methylbutanoyl]oxy}tetrahydro-2H-pyran-2-yl]oxy}-6-methyl-2-{[(2R,3R,4S,4aR,5aS,7S,8R,9R,9aR,21S,22aR)-3,4,9-trihydroxy-2,7-dime thyl-11-oxo-21-pentyloctadecahydro-2H,5aH,11H-dipyrano[2,3-b:2',3'-e][1,4,7]trioxacyclooctadecin-8-yl]oxy}-4-{[(2S,3R,4R,5R,6S)-3,4,5-trihydroxy-6-methyltetrahydro-2H-pyran-2-yl]oxy}tetrahydro-2H-py…	C56 H96 O24	No results	No results	Full match	No results	-1.99	1152.63	575.306	15.853	607247	2	0				No matches found	No matches found	No MS2	[M-2H]-2	607247	4.8
N~2~,N~6~-Bis{N~2~-[(benzyloxy)carbonyl]-L-lysyl}-L-lysyl-N-dodecyl-L-phenylalaninamide	C55 H84 N8 O8	No results	No results	Full match	No results	-0.07	984.641	491.313	21.632	139987	1	0				No matches found	No matches found	No MS2	[M-2H]-2	139987	5.5
(1S,4S,12S,15S,18S,21R)-21-Benzyl-18-(3-carbamimidamidopropyl)-15-(1H-indol-3-ylmethyl)-3,6,14,17,20,23-hexaoxo-4-(pentanoylamino)-3',4'-dihydro-1'H-spiro[2,7,13,16,19,22-hexaazacyclotricosane-1,2'-na phthalene]-12-carboxamide	C52 H68 N12 O8	No results	No results	Full match	No results	3.13	988.531	493.258	17.686	134473	3	0				No matches found	No matches found	No MS2	[M-2H]-2	134473	6.6
5-bromo-6-methylpyrimidin-4-ol	C5 H5 Br N2 O	No results	No results	Full match	No results	2.79	187.959	224.908	0.138	1.35488e+07	2	0				No matches found	No matches found	DDA for other ion	[M-2H+K]-1	1.35488e+07	4.6
N-(4-Fluorophenyl)-3-[(4-methylphenyl)sulfonyl]propanamide	C16 H16 F N O3 S	Full match	No results	Full match	No match	0.76	321.084	358.032	11.421	913139	8	0				No matches found	Single match found	No MS2	[M-2H+K]-1	913139	8.6
1-{1-[1-(2-Methoxyethyl)-1H-tetrazol-5-yl]pentyl}-4-methylpiperazine	C14 H28 N6 O	Full match	No results	Full match	No results	-1.9	296.232	319.221	18.308	5.5591e+07	1	0				No matches found	No matches found	DDA for other ion	[M+Na]+1	5.5591e+07	5.7
3-(Methylsulfinyl)-2-phenyl-N-(1-phenylcyclobutyl)-4-quinolinecarboxamide	C27 H24 N2 O2 S	Full match	No results	Full match	No match	2.51	440.157	463.146	10.728	9.32839e+06	6	0				No matches found	Multiple matches found	No MS2	[M+Na]+1	9.32839e+06	9.5
N-(4-{Methyl[(4-methylphenyl)sulfonyl]amino}-4-oxobutyl)-2-oxohexadecanamide	C28 H46 N2 O5 S	Full match	No results	Full match	No results	1.42	522.313	545.303	19.454	5.69569e+06	1	0				No matches found	No matches found	No MS2	[M+Na]+1	5.69569e+06	8.9
N~4~,N~4~-Dimethyl-6-(4-methyl-1-piperazinyl)-2,4-pyrimidinediamine	C11 H20 N6	Full match	No results	Full match	No results	0.55	236.175	259.164	14.031	1.35049e+07	1	0				No matches found	No matches found	No MS2	[M+Na]+1	1.35049e+07	5.7
1-{6-[(6-Carbamimidamidohexyl)amino]hexyl}-3-(cyclopropylmethyl)guanidine	C18 H39 N7	Full match	No results	Full match	No results	-3.79	353.325	376.315	20.418	5.89129e+06	1	0				No matches found	No matches found	No MS2	[M+Na]+1	5.89129e+06	6.2
4-(5-{[(Benzylsulfonyl)(isobutyl)amino]methyl}-2-thienyl)-N,N-dimethylbenzamide	C25 H30 N2 O3 S2	Full match	No results	Full match	No match	-4.3	470.168	493.157	14.539	3.6924e+06	24	0				No matches found	Multiple matches found	No MS2	[M+Na]+1	3.6924e+06	6.7
N~2~-[2-(Aminomethyl)-2-propylpentanoyl]-N~6~-carbamimidoyl-L-lysinamide	C16 H34 N6 O2	Full match	No results	Full match	No results	-2.92	342.273	365.263	21.066	4.13033e+06	1	0				No matches found	No matches found	DDA for other ion	[M+Na]+1	4.13033e+06	5.1
N~1~-[3-({4-[(3-Aminopropyl)amino]butyl}amino)propyl]-L-aspartamide	C14 H32 N6 O2	Full match	No results	Full match	No results	-3.61	316.258	339.247	15.906	5.17106e+06	1	0				No matches found	No matches found	DDA for preferred ion	[M+Na]+1	5.17106e+06	5.1
4-Biphenylyl[6-hydroxy-3-(1-naphthyl)-1-benzofuran-2-yl]methanone	C31 H20 O3	Full match	No results	Full match	No results	1.81	440.142	463.131	16.201	2.0095e+06	1	0				No matches found	No matches found	No MS2	[M+Na]+1	2.0095e+06	8
1-{2-Methyl-1-[1-(2-methyl-2-butanyl)-1H-tetrazol-5-yl]propyl}-4-piperidinecarboxamide	C16 H30 N6 O	Full match	No results	Full match	No results	-2.55	322.247	345.236	21.275	1.09313e+06	7	0				No matches found	No matches found	No MS2	[M+Na]+1	1.09313e+06	3.7
1-[(1-tert-Butyl-1H-tetrazol-5-yl)-pyridin-4-yl-methyl]-azepane	C17 H26 N6	Full match	No results	Full match	No match	-2.99	314.221	337.21	20.402	524458	27	0				No matches found	Single match found	No MS2	[M+Na]+1	524458	4.2
torulene	C40 H54	No results	No results	Full match	No results	-0.69	534.422	557.411	21.942	809581	4	0				No matches found	No matches found	No MS2	[M+Na]+1	809581	7.5
1-(5-Hydroxy-3-methyl-5-trifluoromethyl-4,5-dihydro-pyrazol-1-yl)-2-(4-methoxy-phenyl)-ethanone	C14 H15 F3 N2 O3	Full match	No results	Full match	No results	1.72	316.104	317.111	0.934	8.17362e+07	18	0				No matches found	No matches found	No MS2	[M+H]+1	8.17362e+07	9.5
2-[5-Methyl-3-(trifluoromethyl)-1H-pyrazol-1-yl]-N-propylacetamide	C10 H14 F3 N3 O	Full match	No results	Full match	No results	-0.84	249.109	250.116	13.164	2.27742e+08	2	0				No matches found	No matches found	DDA for preferred ion	[M+H]+1	2.27742e+08	8.4
3-[3-(Trifluoromethyl)phenyl]propan-1-ol	C10 H11 F3 O	Full match	No results	Full match	No results	1.36	204.076	205.084	16.591	1.62225e+08	12	0				No matches found	No matches found	DDA for preferred ion	[M+H]+1	1.62225e+08	7.8
N-Cyclohexyl-2,2,2-trifluoroacetamide	C8 H12 F3 N O	Full match	No results	Full match	No results	1.38	195.087	196.095	0.932	3.45275e+07	2	0				No matches found	No matches found	DDA for preferred ion	[M+H]+1	3.45275e+07	8.9
1,1,1-Trifluoro-2-nonanone	C9 H15 F3 O	Full match	No results	Full match	No results	1.65	196.108	197.115	4.933	8.69079e+07	5	0				No matches found	No matches found	DDA for preferred ion	[M+H]+1	8.69079e+07	8.4
(2S)-1-(1H-Imidazol-4-yl)-3-oxo-2-propanaminium	C6 H10 N3 O	No results	No results	Full match	No results	-0.78	140.082	141.09	13.58	8.25086e+07	1	0				No matches found	No matches found	DDA for preferred ion	[M+H]+1	8.25086e+07	8.4
ternidazole	C7 H11 N3 O3	Full match	No results	Full match	No results	-2.35	185.08	186.087	0.928	2.67591e+07	22	0				No matches found	No matches found	DDA for preferred ion	[M+H]+1	2.67591e+07	6.2
2-{[(E)-Hydroxy-NNO-azoxy](methyl)amino}ethanol	C3 H9 N3 O3	Full match	No results	Full match	No results	2.05	135.065	136.072	0.916	9.52859e+07	3	0				No matches found	No matches found	DDA for preferred ion	[M+H]+1	9.52859e+07	2.4
2-{[(E)-Hydroxy-NNO-azoxy](methyl)amino}ethanol	C3 H9 N3 O3	Full match	No results	Full match	No results	1.29	135.065	136.072	1.274	1.79561e+07	3	0				No matches found	No matches found	DDA for preferred ion	[M+H]+1	1.79561e+07	5.1
(1R,2S,3S,4R,6R)-4,6-Diamino-3-[(3-amino-3-deoxy-beta-L-mannopyranosyl)oxy]-2-hydroxycyclohexyl 6-deoxy-6-(5-hexynoylamino)-beta-D-idopyranoside	C24 H42 N4 O12	Full match	No results	Full match	No results	-0.89	578.279	579.287	15.646	4.47788e+07	2	0				No matches found	No matches found	DDA for preferred ion	[M+H]+1	4.47788e+07	5.1
imidazo[2,1-b]thiazol-6-ylmethanol	C6 H6 N2 O S	Full match	No results	Full match	No results	3.85	154.021	155.028	26.581	3.11032e+07	2	0				No matches found	No matches found	No MS2	[M+H]+1	3.11032e+07	7.8
(3aR,8aR,9aR)-3-{[(2,2-Dimethoxyethyl)(methyl)amino]methyl}-8a-methyl-5-methylenedecahydronaphtho[2,3-b]furan-2(3H)-one	C20 H33 N O4	Full match	No results	Full match	No results	3.03	351.242	352.249	17.199	9.90837e+06	57	0				No matches found	No matches found	No MS2	[M+H]+1	9.90837e+06	8.4
4-Fluoro-N-(2,2,6,6-tetramethyl-4-piperidinyl)benzenesulfonamide	C15 H23 F N2 O2 S	Full match	No results	Full match	No results	-1.51	314.146	315.153	15.469	1.41087e+07	5	0				No matches found	No matches found	No MS2	[M+H]+1	1.41087e+07	8.4
5-Cyclopentyl-4-hydroxy-3,5-dimethyl-2(5H)-thiophenone	C11 H16 O2 S	Full match	No results	Full match	No results	3.37	212.088	213.095	0.839	6.0799e+06	14	0				No matches found	No matches found	No MS2	[M+H]+1	6.0799e+06	8.9
2-tert-Butyl-5,6,7,8-tetrahydro-3-oxa-9-thia-1-aza-fluoren-4-one	C14 H17 N O2 S	Full match	No results	Full match	No results	-1.35	263.098	264.105	1.034	7.43533e+06	31	0				No matches found	No matches found	No MS2	[M+H]+1	7.43533e+06	8.9
4-Ethyl-N-(3-methyl-1-{[3-(2-methyl-1-piperidinyl)propyl]amino}-1-oxo-2-butanyl)cyclohexanecarboxamide	C23 H43 N3 O2	Full match	No results	Full match	No results	0.39	393.336	394.343	22.941	6.79849e+06	4	0				No matches found	No matches found	No MS2	[M+H]+1	6.79849e+06	8.9
Ly-190147 Free Base	C20 H36 N2 O2 S	Full match	No results	Full match	No results	0.07	368.25	369.257	17.178	9.50333e+06	5	0				No matches found	No matches found	DDA for preferred ion	[M+H]+1	9.50333e+06	7.3
2-[(E)-(4-Biphenylylmethylene)amino]-5-(3,4-dimethoxyphenyl)-4-methyl-3-thiophenecarbonitrile	C27 H22 N2 O2 S	Full match	No results	Full match	No match	3.52	438.142	439.149	14.297	1.03117e+07	7	0				No matches found	Single match found	No MS2	[M+H]+1	1.03117e+07	8.9
Methyl N-{[(2S,3S)-3-(propylcarbamoyl)-2-oxiranyl]carbonyl}-L-isoleucyl-L-prolinate	C19 H31 N3 O6	Full match	No results	Full match	No results	-0.92	397.221	398.228	18.268	6.14524e+06	16	0				No matches found	No matches found	No MS2	[M+H]+1	6.14524e+06	9.5
(2-[2-Ketopropylthio]Ethanesulfonate	C5 H10 O4 S2	Full match	No results	Full match	No results	-1.41	198.002	199.009	0.145	2.40596e+07	1	0				No matches found	No matches found	DDA for preferred ion	[M+H]+1	2.40596e+07	5.7
8-(1,3-Thiazol-4-yl)-7H-purin-6-amine	C8 H6 N6 S	Full match	No results	Full match	No results	0.79	218.038	219.045	8.922	1.71662e+07	5	0				No matches found	No matches found	No MS2	[M+H]+1	1.71662e+07	7.8
methopromazine	C18 H22 N2 O S	Full match	No results	Full match	No results	1.93	314.146	315.153	15.122	7.58077e+06	102	0				No matches found	No matches found	No MS2	[M+H]+1	7.58077e+06	7.3
2,2'-azobis(2-amidinopropane)	C8 H18 N6	Full match	No results	Full match	No results	1.99	198.16	199.167	16.06	1.06354e+07	2	0				No matches found	No matches found	DDA for preferred ion	[M+H]+1	1.06354e+07	5.1
1-tert-Butyl 3-ethyl piperazine-1,3-dicarboxylate	C12 H22 N2 O4	Full match	No results	Full match	No results	-4.3	258.157	259.164	14.946	1.39727e+07	18	0				No matches found	No matches found	No MS2	[M+H]+1	1.39727e+07	5.7
8-[5-(4-Aminobutyl)-4-methyl-2-thienyl]-1-octanamine	C17 H32 N2 S	Full match	No results	Full match	No results	1.97	296.229	297.236	18.624	2.28246e+07	3	0				No matches found	No matches found	No MS2	[M+H]+1	2.28246e+07	5.1
4-[3-Chloro-5-(trifluoromethyl)-2-pyridinyl]-5-hydroxy-1,2-oxazol-3(2H)-one	C9 H4 Cl F3 N2 O3	Full match	No results	Full match	No results	-3.82	279.985	280.992	0.818	4.64251e+06	2	0				No matches found	No matches found	No MS2	[M+H]+1	4.64251e+06	7.3
Ethyl 4-{[3-(4-methylphenyl)-1,2,4-oxadiazol-5-yl]methyl}-1-piperazinecarboxylate	C17 H22 N4 O3	Full match	No results	Full match	No match	-3.24	330.168	331.176	17.687	4.82493e+06	201	0				No matches found	Multiple matches found	DDA for other ion	[M+H]+1	4.82493e+06	8.9
SKF-97,541	C4 H12 N O2 P	Full match	No results	Full match	No results	-0.79	137.06	138.068	0.847	3.2818e+06	5	0				No matches found	No matches found	No MS2	[M+H]+1	3.2818e+06	8.9
1-(4-Carbamimidamidobutyl)-3-(3-methyl-2-buten-1-yl)guanidine	C11 H24 N6	Full match	No results	Full match	No results	0.1	240.206	241.214	19.018	1.06692e+07	1	0				No matches found	No matches found	No MS2	[M+H]+1	1.06692e+07	5.1
2-[(Carbamoyloxy)methyl]-4-hydroxy-2-methylpentyl carbamate	C9 H18 N2 O5	Full match	No results	Full match	No results	-4.57	234.12	235.128	12.859	6.22116e+07	10	0				No matches found	No matches found	No MS2	[M+H]+1	6.22116e+07	5.1
(2R,3R,4S)-2-{[(9Z)-9-Octadecen-1-ylamino]methyl}-3,4-pyrrolidinediol	C23 H46 N2 O2	Full match	No results	Full match	No results	-0.52	382.356	383.363	22.786	4.14539e+06	1	0				No matches found	No matches found	No MS2	[M+H]+1	4.14539e+06	8.9
Templetine	C20 H35 N3	Full match	No results	Full match	No results	-4.71	317.282	318.289	17.221	4.34984e+06	20	0				No matches found	No matches found	No MS2	[M+H]+1	4.34984e+06	9.5
6503620	C7 H6 O4 S	Full match	No results	Full match	No results	0.55	185.999	187.006	27.78	1.73277e+07	4	0				No matches found	No matches found	No MS2	[M+H]+1	1.73277e+07	6.2
N-{1-[6-(2-Fluorophenyl)-3-pyridazinyl]-3-pyrrolidinyl}-1H-pyrazole-3-carboxamide	C18 H17 F N6 O	Full match	No results	Full match	No match	2.96	352.146	353.153	11.561	9.86242e+06	34	0				No matches found	Multiple matches found	No MS2	[M+H]+1	9.86242e+06	6.2
N~2~-[(9Z)-9-Octadecenoyl]-L-ornithine	C23 H44 N2 O3	Full match	No results	Full match	No results	-0.45	396.335	397.342	22.177	3.27669e+06	1	0				No matches found	No matches found	No MS2	[M+H]+1	3.27669e+06	9.5
N~4~,N~4~-Dimethyl-6-(4-methyl-1-piperazinyl)-2,4-pyrimidinediamine	C11 H20 N6	Full match	No results	Full match	No results	-0.2	236.175	237.182	14.429	1.75074e+07	1	0				No matches found	No matches found	No MS2	[M+H]+1	1.75074e+07	5.1
2-(3-Fluoro-4-methoxy-benzylsulfanyl)-5-methyl-[1,3,4]thiadiazole	C11 H11 F N2 O S2	Full match	No results	Full match	No results	-0.58	270.03	271.037	0.982	1.79023e+06	4	0				No matches found	No matches found	No MS2	[M+H]+1	1.79023e+06	9.1
7-Amino-1,3,5-triazaadamantane	C7 H14 N4	Full match	No results	Full match	No results	2.36	154.122	155.129	26.746	5.47211e+06	4	0				No matches found	No matches found	No MS2	[M+H]+1	5.47211e+06	6.7
N~2~-(3-Aminopropyl)-N~4~-cyclohexyl-5-nitro-2,4,6-pyrimidinetriamine	C13 H23 N7 O2	Full match	No results	Full match	No results	-2.14	309.191	310.198	15.474	4.03097e+06	10	0				No matches found	No matches found	No MS2	[M+H]+1	4.03097e+06	8.4
1,2,3-Benzotriazole	C6 H5 N3	Full match	No results	Full match	No results	-3.93	119.048	120.055	0.854	6.36304e+06	10	0				No matches found	No matches found	DDA for preferred ion	[M+H]+1	6.36304e+06	5.1
(5R)-1-[2-(Adamantan-1-yl)ethyl]-5-butyl-2-imidazolidinethione	C19 H32 N2 S	Full match	No results	Full match	No results	1.92	320.229	321.237	20.643	1.94317e+07	2	0				No matches found	No matches found	No MS2	[M+H]+1	1.94317e+07	4
(3E)-6,7-Dihydroxy-8-methoxy-2-methyl-9-[(1-methyl-2-oxo-3-azepanyl)amino]-9-oxo-3-nonen-5-yl myristate	C32 H58 N2 O7	Full match	No results	Full match	No results	-3.1	582.423	583.43	21.403	2.81985e+06	3	0				No matches found	No matches found	No MS2	[M+H]+1	2.81985e+06	7.8
3-(Cyclooctylamino)-2,5,6-trifluoro-4-(propylsulfonyl)benzenesulfonamide	C17 H25 F3 N2 O4 S2	Full match	No results	Full match	No results	-4.19	442.119	443.126	9.135	3.76415e+06	1	0				No matches found	No matches found	DDA for other ion	[M+H]+1	3.76415e+06	8.9
2,6-Dimethyl-N-{2-[(octahydro-2H-quinolizin-1-ylmethyl)sulfanyl]ethyl}aniline	C20 H32 N2 S	Full match	No results	Full match	No results	0.38	332.229	333.236	19.317	2.35907e+07	1	0				No matches found	No matches found	No MS2	[M+H]+1	2.35907e+07	5.1
2,6-Dimethyl-4-{1-[4-(methylsulfanyl)benzyl]-4-piperidinyl}morpholine	C19 H30 N2 O S	Full match	No results	Full match	No results	0.15	334.208	335.215	16.282	1.84957e+07	15	0				No matches found	No matches found	No MS2	[M+H]+1	1.84957e+07	2.9
1,1'-(1,6-Hexanediyl)bis[N-(4-fluorophenyl)-4(1H)-pyridinimine]	C28 H28 F2 N4	Full match	No results	Full match	No match	0.59	458.228	459.236	21.505	2.69056e+06	1	0				No matches found	Multiple matches found	No MS2	[M+H]+1	2.69056e+06	8.4
4-(2,4-Dichlorophenoxy)-1-(4-methyl-1-piperazinyl)-1-butanone	C15 H20 Cl2 N2 O2	Full match	No results	Full match	No match	0.41	330.09	331.098	26.661	4.70781e+06	18	0				No matches found	Single match found	No MS2	[M+H]+1	4.70781e+06	8.4
1-O-[4-(beta-D-Glucopyranosyloxy)benzoyl]-beta-D-glucopyranose	C19 H26 O13	Full match	No results	Full match	No results	4.11	462.139	463.147	15.059	3.23085e+06	5	0				No matches found	No matches found	No MS2	[M+H]+1	3.23085e+06	7.8
Bromothymol	C10 H13 Br O	Full match	No results	Full match	No results	4.99	228.016	229.023	0.115	2.11974e+06	2	0				No matches found	No matches found	No MS2	[M+H]+1	2.11974e+06	7.5
2,6-Dimethyl-4-{1-[4-(methylsulfanyl)benzyl]-4-piperidinyl}morpholine	C19 H30 N2 O S	Full match	No results	Full match	No results	1.15	334.208	335.216	15.887	6.36138e+06	15	0				No matches found	No matches found	No MS2	[M+H]+1	6.36138e+06	4.6
1,1'-(iminodiheptane-7,1-diyl)diguanidine	C16 H37 N7	Full match	No results	Full match	No results	-2.59	327.31	328.317	20.464	7.98779e+06	1	0				No matches found	No matches found	No MS2	[M+H]+1	7.98779e+06	5.1
N-Benzyl-12-isothiocyanato-N-methyl-1-dodecanamine	C21 H34 N2 S	Full match	No results	Full match	No results	1.7	346.245	347.252	20.542	3.61611e+06	1	0				No matches found	No matches found	No MS2	[M+H]+1	3.61611e+06	6.7
N-{(2S,3R)-4-[(2,6-Dimethyl-2-heptanyl)amino]-3-hydroxy-1-phenyl-2-butanyl}-3-ethyl-1-(2-phenylethyl)-1H-indole-5-carboxamide	C38 H51 N3 O2	Full match	No results	Full match	No results	1.02	581.399	582.406	22.727	3.04314e+06	1	0				No matches found	No matches found	No MS2	[M+H]+1	3.04314e+06	8.4
N,N'-Di(4,5-dihydro-1H-imidazol-2-yl)-1,8-octanediamine	C14 H28 N6	Full match	No results	Full match	No results	-0.88	280.237	281.245	18.59	6.6982e+06	3	0				No matches found	No matches found	No MS2	[M+H]+1	6.6982e+06	2.4
(E)-N~5~-[Amino(nitroamino)methylene]-L-ornithyl-N~2~-methyl-L-lysinamide	C13 H28 N8 O4	Full match	No results	Full match	No results	1.59	360.224	361.231	19.553	4.02693e+06	1	0				No matches found	No matches found	No MS2	[M+H]+1	4.02693e+06	5.1
1,1'-(iminodihexane-6,1-diyl)diguanidine	C14 H33 N7	Full match	No results	Full match	No results	-2.15	299.279	300.286	19.392	3.28893e+06	1	0				No matches found	No matches found	DDA for preferred ion	[M+H]+1	3.28893e+06	5.7
Pergolide	C19 H26 N2 S	Full match	No results	Full match	No results	2.97	314.183	315.19	17.355	3.51499e+06	15	0				No matches found	No matches found	No MS2	[M+H]+1	3.51499e+06	5.7
1,1-Dioxo-1,2-dithiane-4,5-diol	C4 H8 O4 S2	Full match	No results	Full match	No results	-0.63	183.986	184.994	0.144	2.07104e+06	3	0				No matches found	No matches found	DDA for preferred ion	[M+H]+1	2.07104e+06	5.9
N~2~-[(9Z)-9-Octadecenoyl]-L-ornithine	C23 H44 N2 O3	Full match	No results	Full match	No results	-0.28	396.335	397.342	21.877	1.58413e+06	1	0				No matches found	No matches found	No MS2	[M+H]+1	1.58413e+06	8.6
(8beta)-N-(3-Fluorophenyl)-1,6:7,14-dicycloprosta-1,3,5,7(14)-tetraen-8-amine	C26 H32 F N	Full match	No results	Full match	No results	1.21	377.252	378.26	15.64	3.02311e+06	1	0				No matches found	No matches found	No MS2	[M+H]+1	3.02311e+06	5.1
(2E)-2-(1-Tetradecyltricyclo[3.3.1.1~3,7~]dec-2-ylidene)hydrazinecarbothioamide	C25 H45 N3 S	Full match	No results	Full match	No results	4.75	419.335	420.343	17.689	1.52948e+06	1	0				No matches found	No matches found	No MS2	[M+H]+1	1.52948e+06	8.6
1-Cyclododecyl-3-(2-methoxyphenyl)thiourea	C20 H32 N2 O S	Full match	No results	Full match	No results	-0.28	348.223	349.231	19.382	1.33757e+07	11	0				No matches found	No matches found	No MS2	[M+H]+1	1.33757e+07	4
1,1'-(iminodipentane-5,1-diyl)diguanidine	C12 H29 N7	Full match	No results	Full match	No results	-1.73	271.248	272.255	13.917	1.8986e+06	1	0				No matches found	No matches found	No MS2	[M+H]+1	1.8986e+06	8.6
N~1~-[3-({4-[(3-Aminopropyl)amino]butyl}amino)propyl]-L-glutamamide	C15 H34 N6 O2	Full match	No results	Full match	No results	-3	330.273	331.281	19.652	1.63669e+06	2	0				No matches found	No matches found	No MS2	[M+H]+1	1.63669e+06	5.9
(E)-N~5~-[Amino(nitroamino)methylene]-L-ornithyl-N~2~-methyl-L-lysinamide	C13 H28 N8 O4	Full match	No results	Full match	No results	1.51	360.224	361.231	18.891	3.13039e+06	1	0				No matches found	No matches found	No MS2	[M+H]+1	3.13039e+06	5.7
1,1'-(iminodiheptane-7,1-diyl)diguanidine	C16 H37 N7	Full match	No results	Full match	No results	-2.96	327.31	328.317	18.854	3.0725e+06	1	0				No matches found	No matches found	No MS2	[M+H]+1	3.0725e+06	4
2-Methyl-2-propanyl {1-[3-(diethylamino)propyl]-4-piperidinyl}carbamate	C17 H35 N3 O2	Full match	No results	Full match	No results	0.9	313.273	314.28	16.194	853415	2	0				No matches found	No matches found	No MS2	[M+H]+1	853415	9.1
1-(Cyclopropylmethyl)-2-(2-methyl-2-propanyl)-5-pentyl-4,5,6,7-tetrahydro-1H-imidazo[4,5-c]pyridine	C19 H33 N3	Full match	No results	Full match	No results	-4.55	303.266	304.273	16.468	2.0442e+06	7	0				No matches found	No matches found	No MS2	[M+H]+1	2.0442e+06	8
4-Chloro-2-ethyl-5-(4-morpholinyl)-3(2H)-pyridazinone	C10 H14 Cl N3 O2	Full match	No results	Full match	No results	-1.88	243.077	244.084	27.066	1.43488e+06	10	0				No matches found	No matches found	No MS2	[M+H]+1	1.43488e+06	5.9
6-[(1R,3aR,10aR,10bS)-2-(9-Anthrylmethyl)decahydro-1H,4H-pyrido[3,2,1-ij][1,6]naphthyridin-1-yl]-3-ethyl-3-hexanol	C34 H46 N2 O	Full match	No results	Full match	No results	4.03	498.363	499.37	22.818	1.39819e+06	1	0				No matches found	No matches found	No MS2	[M+H]+1	1.39819e+06	8
1-(2,6-Diisopropylphenyl)-3-[3-(dodecylamino)-2-phenylpropyl]urea	C34 H55 N3 O	Full match	No results	Full match	No results	4.3	521.437	522.444	22.246	1.10974e+06	1	0				No matches found	No matches found	No MS2	[M+H]+1	1.10974e+06	8
Lanthanum	La	No results	No results	Full match	No results	-1.9	138.906	139.913	26.612	2.18868e+06	2	0				No matches found	No matches found	No MS2	[M+H]+1	2.18868e+06	6.7
2-(4-Chlorobenzyl)-6-phenyl-3(2H)-pyridazinone	C17 H13 Cl N2 O	Full match	No results	Full match	No results	1.34	296.072	297.079	16.035	1.60184e+07	68	0				No matches found	No matches found	No MS2	[M+H]+1	1.60184e+07	3.5
1,1'-[2,6-Pyridinediylbis(methylene)]bis(1,4,8,11-tetraazacyclotetradecane)	C27 H53 N9	No results	No results	Full match	No results	1.47	503.443	504.45	23.145	1.4932e+06	4	0				No matches found	No matches found	No MS2	[M+H]+1	1.4932e+06	5.9
(5Z,8Z,11Z,14Z)-1-[4-(4-Fluorophenyl)-1-piperazinyl]-5,8,11,14-icosatetraen-1-one	C30 H43 F N2 O	Full match	No results	Full match	No results	0.03	466.336	467.343	22.722	787274	1	0				No matches found	No matches found	No MS2	[M+H]+1	787274	8
1-Methyl-2-[(9Z)-9-octadecen-1-yl]-4(1H)-quinolinone	C28 H43 N O	Full match	No results	Full match	No results	3.32	409.336	410.343	18.124	2.24654e+06	2	0				No matches found	No matches found	No MS2	[M+H]+1	2.24654e+06	7.8
N-Ethyl-4-{[4-(ethylamino)-2-pyrimidinyl]amino}-1-piperidinecarboxamide	C14 H24 N6 O	Full match	No results	Full match	No results	-0.84	292.201	293.208	16.466	1.79873e+06	6	0				No matches found	No matches found	No MS2	[M+H]+1	1.79873e+06	6.4
(2R,3R)-5,7-Dihydroxy-2-(3,4,5-trihydroxyphenyl)-3,4-dihydro-2H-chromen-3-yl 3,4-difluorobenzoate	C22 H16 F2 O8	Full match	No results	Full match	No results	-3.54	446.08	447.087	6.789	1.01843e+06	1	0				No matches found	No matches found	No MS2	[M+H]+1	1.01843e+06	7.5
N-[4-(Dimethylamino)benzyl]-2,2,6,6-tetramethyl-4-piperidinamine	C18 H31 N3	Full match	No results	Full match	No results	-4.15	289.251	290.258	17.461	939475	13	0				No matches found	No matches found	No MS2	[M+H]+1	939475	7
1-{6-[(6-Carbamimidamidohexyl)amino]hexyl}-3-(cyclopropylmethyl)guanidine	C18 H39 N7	Full match	No results	Full match	No results	-3.74	353.325	354.333	20.09	618996	1	0				No matches found	No matches found	No MS2	[M+H]+1	618996	4.2
(E)-Hept-1-enylboronic acid	C7 H15 B O2	No results	No results	Full match	No results	4.81	142.117	143.124	26.825	1.76375e+06	1	0				No matches found	No matches found	DDA for preferred ion	[M+H]+1	1.76375e+06	5.3
butyl dimethoxyphosphanecarboxylate oxide	C7 H15 O5 P	Full match	No results	Full match	No results	0.49	210.066	211.073	27.534	841943	1	0				No matches found	No matches found	No MS2	[M+H]+1	841943	7.5
butyl dimethoxyphosphanecarboxylate oxide	C7 H15 O5 P	Full match	No results	Full match	No results	0.35	210.066	211.073	27.386	780281	1	0				No matches found	No matches found	No MS2	[M+H]+1	780281	3.7
6-Aminopyrimidine-2,4,5-triol	C4 H5 N3 O3	Full match	No results	Full match	No results	1.78	143.033	144.041	11.703	507994	7	0				No matches found	No matches found	DDA for preferred ion	[M+H]+1	507994	8
1-Naphthylborane	C10 H9 B	No results	No results	Full match	No results	2.06	140.08	141.087	0.43	1.26018e+06	1	0				No matches found	No matches found	No MS2	[M+H]+1	1.26018e+06	2.6
N,N-Dimethyl-N'-[5-(2-methyl-2-propanyl)-3-phenylpyrazolo[1,5-a]pyrimidin-7-yl]-1,3-propanediamine	C21 H29 N5	No results	No results	Full match	No results	-1.87	351.242	352.249	16.477	1.36904e+06	58	0				No matches found	No matches found	No MS2	[M+H]+1	1.36904e+06	2.6
N~1~-[3-({4-[(3-Aminopropyl)amino]butyl}amino)propyl]-L-glutamamide	C15 H34 N6 O2	Full match	No results	Full match	No results	-4.13	330.273	331.28	18.666	1.06748e+06	2	0				No matches found	No matches found	No MS2	[M+H]+1	1.06748e+06	2.1
1,1'-(iminodihexane-6,1-diyl)diguanidine	C14 H33 N7	Full match	No results	Full match	No results	-2.18	299.279	300.287	20.125	730104	1	0				No matches found	No matches found	DDA for preferred ion	[M+H]+1	730104	5.9
1-(4-Fluorophenyl)-1H-pyrrole-2,5-dione	C10 H6 F N O2	No results	No results	Full match	No results	1.11	191.038	192.046	8.29	1.84365e+06	7	0				No matches found	No matches found	DDA for preferred ion	[M+H]+1	1.84365e+06	2.1
N,N'-[1,3-Propanediylbis(imino-3,1-propanediyl)]diethanimidamide	C13 H30 N6	Full match	No results	Full match	No results	-1.83	270.253	271.26	27.467	885672	1	0				No matches found	No matches found	No MS2	[M+H]+1	885672	7.5
1-(Cyclopropylmethyl)-2-(2-methyl-2-propanyl)-5-pentyl-4,5,6,7-tetrahydro-1H-imidazo[4,5-c]pyridine	C19 H33 N3	Full match	No results	Full match	No results	-4.75	303.266	304.273	16.834	708646	7	0				No matches found	No matches found	No MS2	[M+H]+1	708646	7.5
N~2~-[2-(Aminomethyl)-2-propylpentanoyl]-N~6~-carbamimidoyl-L-lysinamide	C16 H34 N6 O2	Full match	No results	Full match	No results	-3.2	342.273	343.281	20.43	938131	1	0				No matches found	No matches found	No MS2	[M+H]+1	938131	5.3
1-Naphthylborane	C10 H9 B	No results	No results	Full match	No results	1.57	140.08	141.087	6.668	1.01725e+06	1	0				No matches found	No matches found	No MS2	[M+H]+1	1.01725e+06	7.5
2,6,14,18-Tetraazanonadecane-4,16-diol	C15 H36 N4 O2	Full match	No results	Full match	No results	2.98	304.285	305.292	17.234	701842	1	0				No matches found	No matches found	No MS2	[M+H]+1	701842	8
1,1'-octane-1,8-diyldiguanidine	C10 H24 N6	Full match	No results	Full match	No results	1.45	228.207	229.214	0.509	701187	1	0				No matches found	No matches found	No MS2	[M+H]+1	701187	8
4-({10-[4-(Diphenylmethyl)-1-piperazinyl]decyl}oxy)-2,3,6-trimethylphenol	C36 H50 N2 O2	No results	No results	Full match	No results	3.05	542.389	543.396	21.342	470685	3	0				No matches found	No matches found	No MS2	[M+H]+1	470685	8
1,1'-octane-1,8-diyldiguanidine	C10 H24 N6	Full match	No results	Full match	No results	1.45	228.207	229.214	27.466	934752	1	0				No matches found	No matches found	No MS2	[M+H]+1	934752	4.8
(3R,5S,6R,9R,10E,11S,12R,13S,14R)-6-{[(2S,3R,4S,6R)-4-(Dimethylamino)-3-hydroxy-6-methyltetrahydro-2H-pyran-2-yl]oxy}-14-ethyl-12,13-dihydroxy-10-(hydroxyimino)-7-methoxy-3,5,7,9,11,13-hexamethyloxacy clotetradecan-2-one	C30 H56 N2 O9	No results	No results	Full match	No results	-4.93	588.396	589.403	22.6	413727	7	0				No matches found	No matches found	No MS2	[M+H]+1	413727	3.4
6-Aminopyrimidine-2,4,5-triol	C4 H5 N3 O3	Full match	No results	Full match	No results	1.71	143.033	144.041	8.309	858518	7	0				No matches found	No matches found	DDA for preferred ion	[M+H]+1	858518	5.9
Gly-Ser	C5 H10 N2 O4	Full match	No results	Full match	No results	-0.84	162.064	163.071	15.484	589938	12	0				No matches found	No matches found	No MS2	[M+H]+1	589938	2.1
Monotridecyl phosphate	C13 H29 O4 P	Full match	No results	Full match	No results	0.11	280.18	281.188	11.786	365091	1	0				No matches found	No matches found	No MS2	[M+H]+1	365091	3.4
5-Fluoro-2-benzofuran-1(3H)-one	C8 H5 F O2	Full match	No results	Full match	No results	1.64	152.028	153.035	23.399	829332	2	0				No matches found	No matches found	DDA for preferred ion	[M+H]+1	829332	3.7
11-{[(3S)-2-(3-Fluorobenzoyl)-1,2,3,4-tetrahydro-3-isoquinolinyl]methoxy}-N-octylundecanamide	C36 H53 F N2 O3	No results	No results	Full match	No results	4.13	580.406	581.414	20.647	283848	2	0				No matches found	No matches found	No MS2	[M+H]+1	283848	1.2
5-Amino-N,3-dimethyl-1H-1,2,4-triazole-1-carbothioamide	C5 H9 N5 S	Full match	No results	Full match	No results	-2.34	171.057	172.065	2.282	229234	3	0				No matches found	No matches found	No MS2	[M+H]+1	229234	1.2
(3E)-4-(3-Fluoro-2-hydroxyphenyl)-3-buten-2-one	C10 H9 F O2	Full match	No results	Full match	No results	-0.18	180.059	181.066	7.729	718038	2	0				No matches found	No matches found	DDA for preferred ion	[M+H]+1	718038	1.5
chlorobactene	C40 H52	No results	No results	Full match	No results	-2.01	532.406	533.413	22.588	564251	4	0				No matches found	No matches found	No MS2	[M+H]+1	564251	3.7
Decyl sulfamate	C10 H23 N O3 S	Full match	No results	Full match	No results	-0.45	237.14	238.147	1.409	332850	3	0				No matches found	No matches found	DDA for preferred ion	[M+H]+1	332850	3.4
N-[4-(1H-benzimidazol-2-yl)phenyl]-2-methyl-4-nitro-3-pyrazolecarboxamide	C18 H14 N6 O3	Full match	No results	Full match	No results	-0.12	362.113	363.12	27.371	608505	21	0				No matches found	No matches found	No MS2	[M+H]+1	608505	7.5
Synthalin A	C12 H28 N6	Full match	No results	Full match	No results	0.2	256.238	257.245	14.855	112511	1	0				No matches found	No matches found	No MS2	[M+H]+1	112511	3.9
Nonylsulfamic acid	C9 H21 N O3 S	Full match	No results	Full match	No results	-0.71	223.124	224.131	14.253	272847	3	0				No matches found	No matches found	No MS2	[M+H]+1	272847	7.7
1-[2-(Heptyloxy)-2-oxoethyl]-4-(2-{[2-(heptyloxy)-2-oxoethyl](dimethyl)ammonio}ethyl)-1-methylpiperazin-1-ium	C27 H55 N3 O4	No results	No results	Full match	No results	-3.14	485.418	486.425	20.119	351581	1	0				No matches found	No matches found	No MS2	[M+H]+1	351581	7.7
1,1'-(iminodibutane-4,1-diyl)diguanidine	C10 H25 N7	Full match	No results	Full match	No results	1.84	243.218	244.225	20.687	129120	1	0				No matches found	No matches found	No MS2	[M+H]+1	129120	8.3
Bis(aminomethyl)phosphinic acid	C2 H9 N2 O2 P	No results	No results	Full match	No results	-3.27	124.04	107.037	0.846	4.26338e+07	2	0				No matches found	No matches found	No MS2	[M+H-H2O]+1	4.26338e+07	8.9
N-(Dimethylcarbamothioyl)-3,5-dimethyl-1-adamantanecarboxamide	C16 H26 N2 O S	Full match	No results	Full match	No results	1.83	294.177	277.174	14.657	1.3408e+07	20	0				No matches found	No matches found	No MS2	[M+H-H2O]+1	1.3408e+07	4.6
{[Hydroxy(2-propyn-1-yloxy)phosphoryl]methyl}phosphonic acid	C4 H8 O6 P2	No results	No results	Full match	No results	-2.76	213.979	247.012	0.847	6.08789e+08	1	0				No matches found	No matches found	No MS2	[M+H+MeOH]+1	6.08789e+08	8.9
noxytiolin	C3 H8 N2 O S	Full match	No results	Full match	No results	-4.47	120.035	153.069	26.563	7.08987e+07	2	0				No matches found	No matches found	DDA for preferred ion	[M+H+MeOH]+1	7.08987e+07	6.2
3-Allyl-1,1-dicyclohexylthiourea	C16 H28 N2 S	Full match	No results	Full match	No results	1.4	280.198	313.231	23.152	1.56491e+07	3	0				No matches found	No matches found	No MS2	[M+H+MeOH]+1	1.56491e+07	5.1
(5S)-1-(4-Cyclohexylbutyl)-5-(cyclohexylmethyl)-2-imidazolidinethione	C20 H36 N2 S	Full match	No results	Full match	No results	0.87	336.26	369.294	20.681	6.54746e+06	2	0				No matches found	No matches found	No MS2	[M+H+MeOH]+1	6.54746e+06	6.7
MFCD00086896	C3 H6 N2 O2 S	No results	No results	Full match	No results	-4.84	134.014	167.048	26.615	6.40935e+06	2	0				No matches found	No matches found	DDA for preferred ion	[M+H+MeOH]+1	6.40935e+06	7.8
1-({2-[(2-Hydroxyethyl)amino]ethyl}amino)-1,2,3-propanetriol	C7 H18 N2 O4	Full match	No results	Full match	No results	-3.93	194.126	227.159	14.944	544273	8	0				No matches found	No matches found	DDA for preferred ion	[M+H+MeOH]+1	544273	5.3
1-(4-Ethyl-1-piperazinyl)-3-isopropoxy-2-propanol	C12 H26 N2 O2	Full match	No results	Full match	No results	4.81	230.201	263.234	18.094	526715	14	0				No matches found	No matches found	No MS2	[M+H+MeOH]+1	526715	7.5
JP0511000	C3 H6 S2	Full match	No results	Full match	No results	0.3	105.991	139.024	26.205	355955	2	0				No matches found	No matches found	No MS2	[M+H+MeOH]+1	355955	6.1
Sucrose	C12 H22 O11	Full match	No results	Full match	No results	-4.58	342.115	387.113	1.018	9.57798e+08	192	0				No matches found	No matches found	DDA for preferred ion	[M+FA-H]-1	9.57798e+08	8.9
1-(5-Chloro-2-pyridinyl)-3-propylguanidine	C9 H13 Cl N4	No results	No results	Full match	No results	-1.11	212.083	257.081	11.42	4.03668e+08	4	0				No matches found	No matches found	DDA for other ion	[M+FA-H]-1	4.03668e+08	9.5
3-[(3-Nitrobenzyl)amino]-2,5-pyrazinedicarbonitrile	C13 H8 N6 O2	Full match	No results	Full match	No results	-3.6	280.07	325.068	11.42	6.01635e+07	1	0				No matches found	No matches found	DDA for other ion	[M+FA-H]-1	6.01635e+07	10
2-(7Z,10Z,13Z)-hexadecatrienoyl-3-(beta-D-galactosyl)-sn-glycerol	C25 H42 O9	Full match	No results	Full match	No results	-2.24	486.282	531.28	17.464	3.53685e+06	1	0				No matches found	No matches found	No MS2	[M+FA-H]-1	3.53685e+06	9.5
5-(3,4-Dimethoxyphenyl)-3-hydroxy-4-(4-methoxybenzoyl)-1-(2-pyridinyl)-1,5-dihydro-2H-pyrrol-2-one	C25 H22 N2 O6	Full match	No results	Full match	No results	0.91	446.148	491.146	15.624	1.14991e+06	60	0				No matches found	No matches found	No MS2	[M+FA-H]-1	1.14991e+06	8.6
(3E)-N-(Adamantan-1-yl)-4-(4-methylphenyl)-2-oxo-4-(phenylsulfanyl)-3-butenamide	C27 H29 N O2 S	Full match	No results	Full match	No results	-2.1	431.191	476.189	9.622	242779	20	0				No matches found	No matches found	No MS2	[M+FA-H]-1	242779	5.5
N-[2-(1-Cyclohexen-1-yl)ethyl]-1-[4-(2-methyl-2-propanyl)benzoyl]-4-piperidinecarboxamide	C25 H36 N2 O2	Full match	No results	Full match	No results	4.13	396.279	475.3	19.3	314941	56	0				No matches found	No matches found	No MS2	[M+DMSO+H]+1	314941	7.7
1-[3-(5-{[2-(4-Bromophenyl)-2-oxoethyl]sulfanyl}-1,3,4-oxadiazol-2-yl)phenyl]-3-(2-hydroxyethyl)thiourea	C19 H17 Br N4 O3 S2	No results	No results	Full match	No results	-2.16	491.991	526.961	11.423	580150	6	0				No matches found	No matches found	No MS2	[M+Cl]-1	580150	7.5
2-(2,5-Dichloro-3-thienyl)imidazo[2,1-b][1,3]benzothiazole	C13 H6 Cl2 N2 S2	No results	No results	Full match	No results	-2.46	323.934	358.903	0.161	1.24416e+06	2	0				No matches found	No matches found	No MS2	[M+Cl]-1	1.24416e+06	3.2
4-Pyridinediazonium 1-oxide	C5 H4 N3 O	No results	No results	Full match	No results	-3.2	122.035	164.069	0.988	6.13313e+07	1	0				No matches found	No matches found	DDA for preferred ion	[M+ACN+H]+1	6.13313e+07	8.4
IMINOCTADINE	C18 H41 N7	Full match	No results	Full match	No results	-3.29	355.341	397.375	17.419	925096	1	0				No matches found	No matches found	No MS2	[M+ACN+H]+1	925096	2.6
(2S,5S,8S,14S,17S,20S)-20-{[(2R)-2-{[(2R)-2-Acetamido-3-(4-hydroxyphenyl)propanoyl]amino}-3-(4-pyridinyl)propanoyl]amino}-14-benzyl-17-[(1R)-1-hydroxyethyl]-2-(1H-indol-3-ylmethyl)-8-isobutyl-5-[3-(N' -methylcarbamimidamido)propyl]-4,7,10,13,16,19-hexaoxo-3,6,9,11,12,15,18-heptaazadocosane-1,22-diamide (non-preferred name)	C61 H81 N17 O13	No results	No results	Full match	No results	-1.13	1259.62	420.88	25.197	249886	1	0				No matches found	No matches found	No MS2	[M+3H]+3	249886	5.5
9-{4-[4-({[(2S,3R,4S,6R)-2-{[(3R,4S,5S,6R,7R,9R,11R,12R,13S,14R)-14-Ethyl-12,13-dihydroxy-4-{[(2R,4R,5S,6S)-5-hydroxy-4-methoxy-4,6-dimethyltetrahydro-2H-pyran-2-yl]oxy}-7-methoxy-3,5,7,9,11,13-hexame thyl-2,10-dioxooxacyclotetradecan-6-yl]oxy}-3-hydroxy-6-methyltetrahydro-2H-pyran-4-yl](methyl)amino}methyl)phenyl]-1H-1,2,3-triazol-1-yl}-N-hydroxynonanamide	C55 H91 N5 O15	No results	No results	Full match	No results	-0.41	1061.65	531.833	18.909	2.4423e+06	3	0				No matches found	No matches found	No MS2	[M+2H]+2	2.4423e+06	8.9
4,17-Bis[(4-benzyl-1-piperazinyl)methyl]-14-oxapentacyclo[20.2.2.2~10,13~.1~15,19~.0~2,7~]nonacosa-1(24),2,4,6,10,12,15(27),16,18,22,25,28-dodecaene-3,16,24-triol	C52 H56 N4 O4	Full match	No results	Full match	No results	-0.39	800.43	401.222	21.275	580681	1	0				No matches found	No matches found	No MS2	[M+2H]+2	580681	3.7
2-methylcitric acid	C7 H10 O7	Full match	No results	Full match	No results	-4.58	206.042	413.091	0.98	4.09956e+06	13	0				No matches found	No matches found	No MS2	[2M+H]+1	4.09956e+06	9.5
N-(2,2,2-Trifluoroethyl)-1-octanamine	C10 H20 F3 N	Full match	No results	Full match	No results	4.09	211.156	423.319	21.799	639354	1	0				No matches found	No matches found	No MS2	[2M+H]+1	639354	8.6
3-Hydroxybenzo(a)pyrene	C20 H12 O	Full match	No results	Full match	No results	-3.3	268.088	537.182	15.259	491468	18	0				No matches found	No matches found	No MS2	[2M+H]+1	491468	8
L-(-)-Serine	C3 H7 N O3	Full match	No results	Full match	No results	0.82	105.043	274.102	0.983	5.01001e+07	8	0				No matches found	No matches found	No MS2	[2M+ACN+Na]+1	5.01001e+07	9.5
